# Supplementary material for: Timing of dexamethasone initiation during controlled ovarian stimulation and live birth after IVF/ICSI: a retrospective cohort study
Source: Front Endocrinol (Lausanne). 2026 May 13;17:1764227. doi: 10.3389/fendo.2026.1764227 (PMC13181565; doi:10.3389/fendo.2026.1764227)
Supplement: Supplementary file 2 [file Table1.xlsx]

## Sheet: SupplementaryTable-S1
Supplementary Table S1. Baseline covariate balance before and after IPTW for any dexamethasone use versus no dexamethasone.
Standardized mean differences (SMD) and group means for baseline covariates comparing any dexamethasone (DXM) use versus no DXM, before (unweighted) and after inverse probability of treatment weighting (IPTW) based on the propensity score. Variables include age, BMI, AMH, AFC and basal FSH, LH, estradiol (E2), progesterone (P), prolactin and total testosterone. |SMD| < 0.10 was considered indicat…
variable	mean_DXM_unw	mean_NoDXM_unw	SMD_unw	mean_DXM_w	mean_NoDXM_w	SMD_IPTW
age	30.2107	30.5493	-0.110347	30.2969	30.2273	0.0223503
BMI	23.0742	24.2394	-0.333812	23.413	23.3682	0.0129844
AMH	4.88813	4.77281	0.0453934	4.86286	4.91747	-0.0214321
AFC_total	18.6321	18.5282	0.0212078	18.6345	18.7792	-0.029682
FSH_basal	6.7532	6.72521	0.0167101	6.74489	6.72619	0.0110771
LH_basal	4.979	4.92345	0.020029	4.96371	5.00226	-0.0139257
E2_basal	34.5843	34.7111	-0.0102914	34.6022	34.6307	-0.0023252
P_basal	0.628687	0.668108	-0.0432474	0.629672	0.60076	0.0372777
PRL_basal	15.4501	14.2268	0.164496	15.06	14.8795	0.0246446
T_basal	1.94996	1.91092	0.00592415	1.91637	1.80586	0.0177633

## Sheet: SupplementaryTable-S2
Supplementary Table S2. Odds ratios for live birth comparing dexamethasone use and timing versus no dexamethasone in unweighted and IPTW-weighted models.
Adjusted odds ratios (ORs) with 95% confidence intervals (CIs) and P values for live birth in the post-transfer cohort comparing any DXM vs no DXM and, separately, early, mid and late/trigger DXM vs no DXM. For each contrast, results from multivariable logistic regression (adjusted for age, BMI, AMH, AFC and number of embryos transferred) and from propensity score–based IPTW-weighted logistic mod…
contrast	OR	OR_low	OR_high	p_val	p_label
Any DXM vs None (unweighted)	1.80918	1.19131	2.74752	0.00541736	0.005
Any DXM vs None (IPTW)	1.71435	1.31945	2.22744	5.46e-05	<0.001
Early vs None (unweighted)	1.89886	1.21356	2.97116	0.00499522	0.005
Early vs None (IPTW)	1.86113	1.38048	2.50913	4.6e-05	<0.001
Mid vs None (unweighted)	2.18768	1.05137	4.55207	0.0362631	0.036
Mid vs None (IPTW)	2.87124	1.85941	4.43367	1.96e-06	<0.001
Late vs None (unweighted)	1.16813	0.619232	2.20356	0.631301	0.631
Late vs None (IPTW)	1.13749	0.766172	1.68876	0.522863	0.523

## Sheet: SupplementaryTable-S3
Supplementary Table S3. Mediation analysis of total usable embryos in the association between early dexamethasone and live birth.
Results of causal mediation analysis for early DXM versus no DXM, with total usable embryos per cycle as the mediator and live birth as the outcome. The table reports the average causal mediation effect (ACME, indirect effect), average direct effect (ADE), total effect and the proportion of the total effect mediated, along with 95% confidence intervals and P values. Effects are expressed on the l…
effect_type	estimate	CI_lower	CI_upper	p_value
ACME (indirect effect)	-0.0089657	-0.0273889	0.00462479	0.182
ADE (direct effect)	0.16209	0.0568507	0.264604	0.002
Total effect	0.152724	0.0479077	0.254629	0.002
Proportion mediated	-0.0587054	-	-	-

## Sheet: SupplementaryTable-S4
Supplementary Table S4. Subgroup odds ratios for live birth comparing early dexamethasone versus no dexamethasone by age and AMH strata.
Adjusted odds ratios (ORs) with 95% confidence intervals (CIs) and P values for live birth in the post-transfer cohort comparing early DXM versus no DXM within strata defined by age (<30 vs ≥30 years) and AMH (below vs above the cohort median). Models are adjusted for age, BMI, AMH, AFC and number of embryos transferred. This table complements the forest plot shown in Supplementary Figure S4.
strata	OR	OR_low	OR_high	p_val	p_label
Age <30	1.92413	0.943916	3.92224	0.0716838	0.072
Age ≥30	1.88218	1.03694	3.41638	0.0375955	0.038
AMH <4.2	1.69078	0.888381	3.21793	0.109708	0.11
AMH ≥4.2	2.08425	1.09166	3.97937	0.0260313	0.026

## Sheet: SupplementaryTable-S5
Supplementary Table S5. Global Kruskal–Wallis P values and Benjamini–Hochberg FDR–adjusted P values for key stimulation, laboratory and embryo outcomes.
For selected continuous stimulation, ovarian response and embryo variables (e.g. total Gn dose, HCG-day hormones, oocyte counts, embryo counts, total usable embryos), this table lists Kruskal–Wallis tests comparing dexamethasone (DXM) timing groups, together with Benjamini–Hochberg false discovery rate (FDR)–adjusted P values. Variables with FDR < 0.10 were considered robust to multiple testing.
variable	p_value	p_FDR_BH
HCG_P	0.000168143	0.00369914
HCG_E2	0.000530886	0.00583975
Gn_total_days	0.00336965	0.0207134
D0_punctured_foll_num	0.00386582	0.0207134
Gn_total_dose	0.0047076	0.0207134
MII_rate_pct	0.0193707	0.0710258
frozen_blastocysts_num	0.0266467	0.082809
embryo_transferable_num	0.0310683	0.082809
HCG_foll_ge18	0.035783	0.082809
total_usable_embryos	0.0376404	0.082809
HCG_foll_ge16	0.081357	0.14921
HCG_LH	0.0813873	0.14921
D0_oocytes_total	0.142122	0.224068
oocyte_yield_pct	0.142589	0.224068
embryo_blast_formed_num	0.211097	0.309609
fert_2PN_cleaved_num	0.332732	0.457507
fert_2PN_num	0.361588	0.467938
D0_MII_oocytes_num	0.407195	0.497683
embryo_good_quality_num	0.556249	0.644078
HCG_foll_ge14	0.790847	0.868401
fert_2PN_rate_pct	0.828928	0.868401
fert_2PN_cleavage_rate_pct	0.926121	0.926121

## Sheet: SupplementaryTable-S6
Supplementary Table S6. Availability of key variables and derivation of the analytic cohorts.
This table summarizes the availability of key variables used in the primary, sensitivity, and neonatal analyses and shows how the analytic cohorts were derived from the full retrospective cohort. For each variable, the numbers and percentages of available and structurally unavailable observations are presented together with the analyses affected. Apparent missingness in embryo-transfer, pregnancy…
Section	Item	Definition	Available_n	Missing_n	Missing_pct	Missing_type	Main_analyses_affected	Overall_n	No_DXM	Early_DXM	Mid_DXM	Late_trigger_DXM	Used_for
Key variable missingness	age		644	0	0	No baseline missingness	Primary and adjusted models
Key variable missingness	BMI		644	0	0	No baseline missingness	Primary and adjusted models
Key variable missingness	AMH		644	0	0	No baseline missingness	Primary and adjusted models
Key variable missingness	AFC_total		644	0	0	No baseline missingness	Primary and adjusted models
Key variable missingness	FSH_basal		644	0	0	No baseline missingness	Primary and adjusted models
Key variable missingness	LH_basal		644	0	0	No baseline missingness	Primary and adjusted models
Key variable missingness	E2_basal		644	0	0	No baseline missingness	Primary and adjusted models
Key variable missingness	P_basal		644	0	0	No baseline missingness	Primary and adjusted models
Key variable missingness	PRL_basal		644	0	0	No baseline missingness	Primary and adjusted models
Key variable missingness	T_basal		644	0	0	No baseline missingness	Primary and adjusted models
Key variable missingness	HCG_P		644	0	0	No baseline missingness	Primary and adjusted models
Key variable missingness	embryos_transferred_num		460	184	28.57	Structural not applicable outside the post-transfer cohort	Post-transfer regression models requiring embryo-transfer information
Key variable missingness	biochemical_pregnancy_post_transfer		460	184	28.57	Structural not applicable outside the post-transfer cohort	Post-transfer pregnancy outcome summaries and Table 5A
Key variable missingness	clinical_pregnancy_post_transfer		460	184	28.57	Structural not applicable outside the post-transfer cohort	Clinical pregnancy models, Figure 5A/5B, and Supplementary Figure S6
Key variable missingness	live_births_num		460	184	28.57	Mostly structural not applicable in non-transfer cycles	Live birth models, Figure 5A/5B, IPTW, and mediation analyses
Key variable missingness	delivery_gest_weeks		218	426	66.15	Structural not applicable outside delivery cohort	Neonatal safety analyses
Key variable missingness	neonatal_weight		218	426	66.15	Structural not applicable outside delivery cohort	Neonatal safety analyses
Key variable missingness	malformations_num		219	425	65.99	Structural not applicable outside delivery cohort	Neonatal safety analyses
Analytic cohort derivation	Full COS cohort	All eligible controlled ovarian stimulation cycles included in the retrospective cohort						644	185	296	69	94	Baseline, stimulation, oocyte yield, embryo development, and usable-embryo analyses
Analytic cohort derivation	Post-transfer cohort	All embryo-transfer cycles; biochemical pregnancy, clinical pregnancy, and live birth were analyzed within the same post-transfer denominator						460	142	213	40	65	Biochemical pregnancy, clinical pregnancy, live birth, Figure 5, and Supplementary Figure S6
Analytic cohort derivation	Delivery cohort	Cycles with at least one live birth / delivery record						219	54	116	23	26	Neonatal outcome and safety analyses

## Sheet: SupplementaryTable-S7
Supplementary Table S7. Sensitivity analyses additionally adjusted for available infertility diagnosis categories.
Adjusted odds ratios (ORs) with 95% confidence intervals (CIs) and P values for clinical pregnancy and live birth comparing early, mid, and late/trigger-day dexamethasone (DXM) with no DXM in the post-transfer cohort. Results are shown for the prespecified base model and for a sensitivity model additionally adjusted for available infertility diagnosis covariates representing harmonized infertilit…
Outcome	Model	Analytic_cohort	N	Contrast	Effect_metric	Estimate	CI_lower	CI_upper	Estimate_with_95CI	P_value	P_label
Clinical pregnancy	Base model	Post-transfer cohort	460	Early DXM vs No DXM	OR	1.567	1.004	2.447	1.567 (1.004 to 2.447)	0.048	0.048
Clinical pregnancy	Base model	Post-transfer cohort	460	Mid DXM vs No DXM	OR	1.819	0.861	3.843	1.819 (0.861 to 3.843)	0.117	0.117
Clinical pregnancy	Base model	Post-transfer cohort	460	Late/trigger DXM vs No DXM	OR	1.285	0.697	2.368	1.285 (0.697 to 2.368)	0.422	0.422
Clinical pregnancy	Base model + diagnosis1_sens + diagnosis2_sens	Post-transfer cohort	460	Early DXM vs No DXM	OR	1.555	0.99	2.442	1.555 (0.990 to 2.442)	0.055	0.055
Clinical pregnancy	Base model + diagnosis1_sens + diagnosis2_sens	Post-transfer cohort	460	Mid DXM vs No DXM	OR	1.833	0.858	3.917	1.833 (0.858 to 3.917)	0.118	0.118
Clinical pregnancy	Base model + diagnosis1_sens + diagnosis2_sens	Post-transfer cohort	460	Late/trigger DXM vs No DXM	OR	1.27	0.686	2.351	1.270 (0.686 to 2.351)	0.447	0.447
Live birth	Base model	Post-transfer cohort	460	Early DXM vs No DXM	OR	1.946	1.246	3.038	1.946 (1.246 to 3.038)	0.003	0.003
Live birth	Base model	Post-transfer cohort	460	Mid DXM vs No DXM	OR	2.331	1.123	4.835	2.331 (1.123 to 4.835)	0.023	0.023
Live birth	Base model	Post-transfer cohort	460	Late/trigger DXM vs No DXM	OR	1.197	0.644	2.224	1.197 (0.644 to 2.224)	0.57	0.57
Live birth	Base model + diagnosis1_sens + diagnosis2_sens	Post-transfer cohort	460	Early DXM vs No DXM	OR	1.961	1.249	3.078	1.961 (1.249 to 3.078)	0.003	0.003
Live birth	Base model + diagnosis1_sens + diagnosis2_sens	Post-transfer cohort	460	Mid DXM vs No DXM	OR	2.344	1.12	4.905	2.344 (1.120 to 4.905)	0.024	0.024
Live birth	Base model + diagnosis1_sens + diagnosis2_sens	Post-transfer cohort	460	Late/trigger DXM vs No DXM	OR	1.193	0.64	2.226	1.193 (0.640 to 2.226)	0.578	0.578

## Sheet: SupplementaryTable-S8
Supplementary Table S8. Sensitivity analyses additionally adjusted for within-cycle progesterone change.
This table presents sensitivity analyses evaluating whether adjustment for within-cycle progesterone change altered the associations between dexamethasone (DXM) timing and reproductive outcomes. ΔP was defined as hCG-day progesterone minus basal progesterone. For clinical pregnancy and live birth, results are shown for the base model, the base model additionally adjusted for ΔP, and a further mod…
Outcome	Model	Analytic_cohort	N	Parameter	Effect_metric	Estimate	CI_lower	CI_upper	Estimate_with_95CI	P_value	P_label
Clinical pregnancy	Base model	Post-transfer cohort	460	Early DXM vs No DXM	OR	1.567	1.004	2.447	1.567 (1.004 to 2.447)	0.048	0.048
Clinical pregnancy	Base model	Post-transfer cohort	460	Mid DXM vs No DXM	OR	1.819	0.861	3.843	1.819 (0.861 to 3.843)	0.117	0.117
Clinical pregnancy	Base model	Post-transfer cohort	460	Late/trigger DXM vs No DXM	OR	1.285	0.697	2.368	1.285 (0.697 to 2.368)	0.422	0.422
Clinical pregnancy	Base model + delta_P_hcg_basal	Post-transfer cohort	460	Early DXM vs No DXM	OR	1.578	1.007	2.472	1.578 (1.007 to 2.472)	0.047	0.047
Clinical pregnancy	Base model + delta_P_hcg_basal	Post-transfer cohort	460	Mid DXM vs No DXM	OR	1.697	0.798	3.61	1.697 (0.798 to 3.610)	0.169	0.169
Clinical pregnancy	Base model + delta_P_hcg_basal	Post-transfer cohort	460	Late/trigger DXM vs No DXM	OR	1.267	0.686	2.341	1.267 (0.686 to 2.341)	0.45	0.45
Clinical pregnancy	Base model + delta_P_hcg_basal	Post-transfer cohort	460	delta_P_hcg_basal (per 1 ng/mL increase)	OR	1.338	0.99	1.808	1.338 (0.990 to 1.808)	0.058	0.058
Clinical pregnancy	Base model + delta_P_hcg_basal + diagnosis covariates	Post-transfer cohort	460	Early DXM vs No DXM	OR	1.55	0.983	2.442	1.550 (0.983 to 2.442)	0.059	0.059
Clinical pregnancy	Base model + delta_P_hcg_basal + diagnosis covariates	Post-transfer cohort	460	Mid DXM vs No DXM	OR	1.687	0.784	3.632	1.687 (0.784 to 3.632)	0.181	0.181
Clinical pregnancy	Base model + delta_P_hcg_basal + diagnosis covariates	Post-transfer cohort	460	Late/trigger DXM vs No DXM	OR	1.254	0.675	2.328	1.254 (0.675 to 2.328)	0.474	0.474
Clinical pregnancy	Base model + delta_P_hcg_basal + diagnosis covariates	Post-transfer cohort	460	delta_P_hcg_basal (per 1 ng/mL increase)	OR	1.337	0.987	1.811	1.337 (0.987 to 1.811)	0.061	0.061
Live birth	Base model	Post-transfer cohort	460	Early DXM vs No DXM	OR	1.946	1.246	3.038	1.946 (1.246 to 3.038)	0.003	0.003
Live birth	Base model	Post-transfer cohort	460	Mid DXM vs No DXM	OR	2.331	1.123	4.835	2.331 (1.123 to 4.835)	0.023	0.023
Live birth	Base model	Post-transfer cohort	460	Late/trigger DXM vs No DXM	OR	1.197	0.644	2.224	1.197 (0.644 to 2.224)	0.57	0.57
Live birth	Base model + delta_P_hcg_basal	Post-transfer cohort	460	Early DXM vs No DXM	OR	1.952	1.248	3.053	1.952 (1.248 to 3.053)	0.003	0.003
Live birth	Base model + delta_P_hcg_basal	Post-transfer cohort	460	Mid DXM vs No DXM	OR	2.23	1.07	4.646	2.230 (1.070 to 4.646)	0.032	0.032
Live birth	Base model + delta_P_hcg_basal	Post-transfer cohort	460	Late/trigger DXM vs No DXM	OR	1.187	0.638	2.209	1.187 (0.638 to 2.209)	0.587	0.587
Live birth	Base model + delta_P_hcg_basal	Post-transfer cohort	460	delta_P_hcg_basal (per 1 ng/mL increase)	OR	1.198	0.898	1.599	1.198 (0.898 to 1.599)	0.22	0.22
Live birth	Base model + delta_P_hcg_basal + diagnosis covariates	Post-transfer cohort	460	Early DXM vs No DXM	OR	1.957	1.245	3.076	1.957 (1.245 to 3.076)	0.004	0.004
Live birth	Base model + delta_P_hcg_basal + diagnosis covariates	Post-transfer cohort	460	Mid DXM vs No DXM	OR	2.225	1.057	4.683	2.225 (1.057 to 4.683)	0.035	0.035
Live birth	Base model + delta_P_hcg_basal + diagnosis covariates	Post-transfer cohort	460	Late/trigger DXM vs No DXM	OR	1.185	0.634	2.212	1.185 (0.634 to 2.212)	0.595	0.595
Live birth	Base model + delta_P_hcg_basal + diagnosis covariates	Post-transfer cohort	460	delta_P_hcg_basal (per 1 ng/mL increase)	OR	1.196	0.898	1.593	1.196 (0.898 to 1.593)	0.221	0.221
Total usable embryos	Base model	Full cohort	644	Early DXM vs No DXM	Beta	-0.478	-1.477	0.521	-0.478 (-1.477 to 0.521)	0.349	0.349
Total usable embryos	Base model	Full cohort	644	Mid DXM vs No DXM	Beta	1.633	0.126	3.14	1.633 (0.126 to 3.140)	0.034	0.034
Total usable embryos	Base model	Full cohort	644	Late/trigger DXM vs No DXM	Beta	1.447	0.088	2.806	1.447 (0.088 to 2.806)	0.037	0.037
Total usable embryos	Base model + delta_P_hcg_basal	Full cohort	644	Early DXM vs No DXM	Beta	-0.547	-1.534	0.44	-0.547 (-1.534 to 0.440)	0.277	0.277
Total usable embryos	Base model + delta_P_hcg_basal	Full cohort	644	Mid DXM vs No DXM	Beta	1.202	-0.3	2.704	1.202 (-0.300 to 2.704)	0.117	0.117
Total usable embryos	Base model + delta_P_hcg_basal	Full cohort	644	Late/trigger DXM vs No DXM	Beta	1.247	-0.098	2.593	1.247 (-0.098 to 2.593)	0.07	0.07
Total usable embryos	Base model + delta_P_hcg_basal	Full cohort	644	delta_P_hcg_basal (per 1 ng/mL increase)	Beta	1.074	0.565	1.584	1.074 (0.565 to 1.584)	<0.001	<0.001
Total usable embryos	Base model + delta_P_hcg_basal + diagnosis covariates	Full cohort	644	Early DXM vs No DXM	Beta	-0.554	-1.542	0.433	-0.554 (-1.542 to 0.433)	0.272	0.272
Total usable embryos	Base model + delta_P_hcg_basal + diagnosis covariates	Full cohort	644	Mid DXM vs No DXM	Beta	1.111	-0.392	2.614	1.111 (-0.392 to 2.614)	0.148	0.148
Total usable embryos	Base model + delta_P_hcg_basal + diagnosis covariates	Full cohort	644	Late/trigger DXM vs No DXM	Beta	1.304	-0.04	2.648	1.304 (-0.040 to 2.648)	0.058	0.058
Total usable embryos	Base model + delta_P_hcg_basal + diagnosis covariates	Full cohort	644	delta_P_hcg_basal (per 1 ng/mL increase)	Beta	1.093	0.581	1.605	1.093 (0.581 to 1.605)	<0.001	<0.001

## Sheet: SupplementaryTable-S9
Supplementary Table S9. Dominant follicle diameter at dexamethasone initiation according to day-based DXM timing category.
This table summarizes the dominant follicle diameter recorded at dexamethasone (DXM) initiation among treated cycles with available initiation-diameter data. Continuous summaries include mean (standard deviation), median (interquartile range), and range for the early, mid, and late/trigger DXM groups. The table also presents the distribution across prespecified diameter categories (≤7 mm, 8–14 mm…
Group	n	Mean_SD	Median_IQR	Min_Max	<=7 mm	8-14 mm	>=15 mm	Concordant_with_expected_stage	P_continuous_diameter	P_binned_distribution	Overall_concordance_all_treated
Early DXM	296	5.287 (1.185)	5.000 (5.000 to 6.000)	3.000 to 9.500	278 (93.919%)	18 (6.081%)	0 (0.000%)	278 (93.920%)	<0.001	<0.001	429/458 (93.670%)
Mid DXM	69	11.986 (2.184)	12.000 (11.000 to 14.000)	7.000 to 17.000	1 (1.449%)	59 (85.507%)	9 (13.043%)	59 (85.510%)	<0.001	<0.001	429/458 (93.670%)
Late/trigger DXM	93	17.097 (1.945)	17.000 (16.000 to 18.000)	3.000 to 20.000	1 (1.075%)	0 (0.000%)	92 (98.925%)	92 (98.920%)	<0.001	<0.001	429/458 (93.670%)
